# Supplementary material for: ATF5 promotes malignant T cell survival through the PI3K/AKT/mTOR pathway in cutaneous T cell lymphoma
Source: Front Immunol. 2023 Dec 22;14:1282996. doi: 10.3389/fimmu.2023.1282996 (PMC10786347; doi:10.3389/fimmu.2023.1282996)
Supplement: Supplementary file 2 [file Table_1.xlsx]

## Sheet: Sheet1
Supplementary table S1: Primer pair sequcences and shRNA sequences.
Application	Gene	Forward primer(5’-3’)	Reverse primer(5’-3’)
qRT-PCR	ATF5	TGGCTCGTAGACTATGGGAAA	ATCAACTCGCTCAGTCATCCA
qRT-PCR	PIK3AP1	TGAAGGCTCCCAACCTTTCAT	GCTGATAACGGTTTCACACACC
qRT-PCR	GAPDH	GGAGCGAGATCCCTCCAAAAT	GGCTGTTGTCATACTTCTCATGG
qPCR	PIK3AP1 -664 ~ -527	GTGGAAGCCTGAGCAAGGTA	GTGCCCTCCTGTGATCTTTCT
Application	Name	5’	STEM	Loop	STEM	3’
shRNA	ATF5-1	CCGG	GCTGGAACAGATGGAAGACTT	CTCGAG	AAGTCTTCCATCTGTTCCAGC	TTTTTG
	ATF5-2	CCGG	TGGATGACTGAGCGAGTTGAT	CTCGAG	ATCAACTCGCTCAGTCATCCA	TTTTTG
