# Supplementary material for: ATF5 promotes malignant T cell survival through the PI3K/AKT/mTOR pathway in cutaneous T cell lymphoma
Source: Front Immunol. 2023 Dec 22;14:1282996. doi: 10.3389/fimmu.2023.1282996 (PMC10786347; doi:10.3389/fimmu.2023.1282996)
Supplement: Supplementary file 3 [file Table_2.xlsx]

## Sheet: Sheet1
Supplementary Table S2. Annotated pathways from genes positively correlated with ATF5.
Category	Term	Count	%	PValue	Genes	List Total	Pop Hits	Pop Total	Fold Enrichment	Bonferroni	Benjamini	FDR
GOTERM_BP_DIRECT	GO:0042102~positive regulation of T cell proliferation	13	1.58537	4.9397e-06	CD86, IL21, CD274, TFRC, CD80, TYK2, LILRB2, HLA-DMB, PRKCQ, NCKAP1L, IL12RB1, JAK3, HAVCR2	711	67	19414	5.29802	0.0155029	0.00314246	0.00313153
KEGG_PATHWAY	hsa04064:NF-kappa B signaling pathway	17	2.07317	6.38973e-06	CFLAR, CXCL3, TICAM1, CXCL2, RELA, GADD45G, RELB, NFKB2, ICAM1, EDAR, NFKBIA, PLAU, PRKCQ, IKBKG, MYD88, BIRC3, BCL2L1	358	104	8465	3.86509	0.00195973	0.000490412	0.000428112
KEGG_PATHWAY	hsa04630:JAK-STAT signaling pathway	19	2.31707	0.000210289	IL21, CSF3R, CSF2, IFNA17, PDGFB, OSM, PIK3CD, CSF2RB, TYK2, CSF2RA, EPOR, SOCS3, SOCS1, IL3RA, IL12RB1, JAK3, IFNL3, MCL1, BCL2L1	358	166	8465	2.70638	0.0625253	0.00496605	0.00433519
KEGG_PATHWAY	hsa04210:Apoptosis	15	1.82927	0.0017331	DFFB, MAP2K1, CTSZ, PIK3CD, CSF2RB, CFLAR, RELA, GADD45G, NFKBIA, IL3RA, CTSH, IKBKG, MCL1, BIRC3, BCL2L1	358	136	8465	2.60793	0.412878	0.0212825	0.0185788
KEGG_PATHWAY	hsa04060:Cytokine-cytokine receptor interaction	32	3.90244	2.55083e-06	IL21, CSF2, CSF3R, TNFRSF13B, CCL3L1, CCL3L3, CXCR4, CSF2RB, TNFRSF11B, CXCL13, CXCL3, CSF2RA, CXCL2, TNFRSF14, IL12RB1, CCL17, RELT, IFNL3, CCL20, GDF15, IFNA17, TNFSF13, OSM, TNFRSF10C, TNFRSF1B, EPOR, EDAR, BMP3, CD4, IL3RA, TNFRSF25, IL17C	358	297	8465	2.54764	0.000782799	0.000261035	0.000227874
KEGG_PATHWAY	hsa04066:HIF-1 signaling pathway	11	1.34146	0.0164402	PRKCG, HK3, MAP2K1, PFKFB3, EGLN2, NOS2, TFRC, SERPINE1, PIK3CD, RELA, PFKP	358	109	8465	2.38622	0.993836	0.105149	0.0917912
KEGG_PATHWAY	hsa04660:T cell receptor signaling pathway	10	1.21951	0.0310751	NFKBIA, MAP2K1, CD4, CSF2, PIK3CD, PRKCQ, IKBKG, PDCD1, NFKBIE, RELA	358	104	8465	2.27358	0.999938	0.161696	0.141155
KEGG_PATHWAY	hsa05202:Transcriptional misregulation in cancer	17	2.07317	0.00744064	CD86, ZBTB17, SPI1, ITGAM, CSF2, DEFA4, PRCC, ETV1, PLAT, RELA, GADD45G, PAX8, PLAU, ID2, CDK14, BIRC3, BCL2L1	358	193	8465	2.08274	0.899019	0.0601126	0.0524761
KEGG_PATHWAY	hsa04151:PI3K-Akt signaling pathway	25	3.04878	0.0145832	CRTC2, CSF3R, PDGFB, TNC, PIK3CD, RELA, PIK3R5, GNG5, CREB3L2, SPP1, IKBKG, JAK3, MCL1, YWHAH, PCK2, MAP2K1, IFNA17, OSM, FN1, EPOR, CREB3, GNB1, IL3RA, ITGA5, BCL2L1	358	354	8465	1.66986	0.989002	0.09949	0.0868512
