# Supplementary material for: ATF5 promotes malignant T cell survival through the PI3K/AKT/mTOR pathway in cutaneous T cell lymphoma
Source: Front Immunol. 2023 Dec 22;14:1282996. doi: 10.3389/fimmu.2023.1282996 (PMC10786347; doi:10.3389/fimmu.2023.1282996)
Supplement: Supplementary file 4 [file Table_3.xlsx]

## Sheet: Sheet1
Supplementary table S3. Predicted binding site on PIK3AP1 promoter for ATF/CREB family transcription factors.
Matrix ID	Name	Score	Relative score	Sequence ID	Start	End	Strand	Predicted sequence
MA0018.2	MA0018.2.CREB1	6.65618	0.820101	NC_000010.11:c96722514-96720414	250	257	-	TGACTCCA
MA0018.1	MA0018.1.CREB1	7.59328	0.829842	NC_000010.11:c96722514-96720414	445	456	+	CGGGTTCACGCC
MA0018.2	MA0018.2.CREB1	7.79764	0.861903	NC_000010.11:c96722514-96720414	450	457	+	TCACGCCA
MA0018.2	MA0018.2.CREB1	7.34598	0.845362	NC_000010.11:c96722514-96720414	581	588	-	CGAGGTCA
MA0018.2	MA0018.2.CREB1	6.15574	0.801774	NC_000010.11:c96722514-96720414	628	635	-	TCACGCCT
MA0018.4	MA0018.4.CREB1	12.2483	0.913163	NC_000010.11:c96722514-96720414	704	716	+	ATATGATGACAGA
MA0833.2	MA0833.2.ATF4	6.7121	0.820486	NC_000010.11:c96722514-96720414	704	717	+	ATATGATGACAGAA
MA0018.2	MA0018.2.CREB1	6.14073	0.801224	NC_000010.11:c96722514-96720414	749	756	+	GGAGGCCA
MA0018.4	MA0018.4.CREB1	9.11637	0.849722	NC_000010.11:c96722514-96720414	871	883	+	GACTCATGTCACA
MA0018.3	MA0018.3.CREB1	6.96675	0.807473	NC_000010.11:c96722514-96720414	872	883	+	ACTCATGTCACA
MA0018.3	MA0018.3.CREB1	6.96675	0.807473	NC_000010.11:c96722514-96720414	872	883	-	TGTGACATGAGT
MA0018.2	MA0018.2.CREB1	6.90521	0.829221	NC_000010.11:c96722514-96720414	874	881	-	TGACATGA
MA0833.1	MA0833.1.ATF4	6.33846	0.809314	NC_000010.11:c96722514-96720414	954	966	-	TTCTGTTGCCATA
MA0018.2	MA0018.2.CREB1	6.29552	0.806893	NC_000010.11:c96722514-96720414	980	987	-	TGAGGCCG
MA0018.1	MA0018.1.CREB1	7.76885	0.834562	NC_000010.11:c96722514-96720414	981	992	-	CAGGATGAGGCC
MA0833.2	MA0833.2.ATF4	8.85896	0.849508	NC_000010.11:c96722514-96720414	1047	1060	-	AGATGAGGCAAGGT
MA0833.1	MA0833.1.ATF4	8.76135	0.84321	NC_000010.11:c96722514-96720414	1048	1060	-	AGATGAGGCAAGG
MA0018.2	MA0018.2.CREB1	7.09813	0.836286	NC_000010.11:c96722514-96720414	1050	1057	-	TGAGGCAA
MA0102.3	MA0102.3.CEBPA	2.17774	0.824079	NC_000010.11:c96722514-96720414	1094	1104	-	AGTTCTCAACA
MA0833.1	MA0833.1.ATF4	10.607	0.86903	NC_000010.11:c96722514-96720414	1336	1348	+	TGAGGATGCAATG
MA0833.2	MA0833.2.ATF4	10.1926	0.867536	NC_000010.11:c96722514-96720414	1336	1349	+	TGAGGATGCAATGC
MA0018.4	MA0018.4.CREB1	10.5943	0.879658	NC_000010.11:c96722514-96720414	1438	1450	-	TTATAATGTCACA
MA0605.2	MA0605.2.ATF3	1.47646	0.81273	NC_000010.11:c96722514-96720414	1438	1449	+	TGTGACATTATA
MA0605.2	MA0605.2.ATF3	0.83207	0.806127	NC_000010.11:c96722514-96720414	1438	1449	-	TATAATGTCACA
MA0018.3	MA0018.3.CREB1	6.80026	0.804141	NC_000010.11:c96722514-96720414	1438	1449	+	TGTGACATTATA
MA0018.3	MA0018.3.CREB1	6.80026	0.804141	NC_000010.11:c96722514-96720414	1438	1449	-	TATAATGTCACA
MA0018.2	MA0018.2.CREB1	6.90521	0.829221	NC_000010.11:c96722514-96720414	1440	1447	+	TGACATTA
MA0018.4	MA0018.4.CREB1	8.49572	0.83715	NC_000010.11:c96722514-96720414	1461	1473	-	TCCTGATGGCACA
Predicted sequences spanning from -664 to -527 bp upstream of the transcription start site were highlighted in color.
